# Supplementary material for: Early X chromosome inactivation during human preimplantation development revealed by single-cell RNA-sequencing
Source: Sci Rep. 2017 Sep 7;7:10794. doi: 10.1038/s41598-017-11044-z (PMC5589911; doi:10.1038/s41598-017-11044-z)
Supplement: Supplementary file 2 — Supplementary Table S1 [file 41598_2017_11044_MOESM2_ESM.xls]

## Sheet: Y-linked detected genes
Testing by total number of Y-linked expressed genes out of pseudo autosomal region
All single-cell data from dataset 2 (GSE36552)8
Twin data (SRP063754)10
			Fisher's exact test
Sample	Number of uniq Y-linked expressed genes		Reference	Comparing	P-value
Oocytes	6		Oocytes	8cell-emb#1	0.236706
8cell-emb#1	11		Oocytes	8cell-emb#2	0.0227009
8cell-emb#2	15		Oocytes	8cell-emb#3	0.000701969
8cell-emb#3	19		Oocytes	Morula#1	8.2385e-11
Morula#1	33		Oocytes	Morula#2	0.000232148
Morula#2	20		Oocytes	Blastocyst#1	5.65918e-07
Blastocyst#1	24		Oocytes	Blastocyst#2	0.00190706
Blastocyst#2	18		Oocytes	Blastocyst#3	1
Blastocyst#3	6		Oocytes	Twin	0.726485
hESp0	26		hESp0	8cell-emb#1	3.44812e-06
Twin	4		hESp0	8cell-emb#2	0.000255817
			hESp0	8cell-emb#3	0.00983372
			hESp0	Morula#1	1
			hESp0	Morula#2	0.0226176
			hESp0	Blastocyst#1	0.490196
			hESp0	Blastocyst#2	0.00415202
			hESp0	Blastocyst#3	3.6546e-09
			hESp0	Twin	1.10522e-10
			Bonferroni's corrected P value < 0.00277

## Sheet: Y-linked expressed Genes
Y-linked expressed genes
All single-cell data from dataset 2 (GSE36552)8
Twin data (SRP063754)10
Stage	Cell	Run ID	Gene	reads per kilobase per million (rpkm)	transcripts per million (tpm)
Oocytes	#1	SRR445718	NM_001008	0.298193	0.614537
			NM_139214	2.17463	4.48162
			NR_033381	8.65163	17.8298
			NR_110561	0.406999	0.83877
			NR_110830	0.301507	0.621365
	#2	SRR445719	NM_001008	0.439413	0.952955
			NM_139214	1.4878	3.2266
			NR_033381	7.30406	15.8403
			NR_110561	0.359848	0.780403
			NR_110830	0.523634	1.13561
	#3	SRR445720	NM_004202	0.21355	0.464385
			NM_139214	1.24038	2.69732
			NR_033381	5.86384	12.7515
			NR_110561	0.541674	1.17792
			NR_110830	0.6879	1.4959
Zygotes	#1	SRR445721	NM_139214	2.2628	5.79731
			NR_033381	2.52845	6.47792
			NR_033667	0.131356	0.336535
			NR_110561	1.64694	4.21949
			NR_110830	0.104577	0.267927
	#2	SRR445722	NM_139214	0.306658	0.7508
			NR_001545	0.100737	0.246638
			NR_033381	2.55018	6.24368
			NR_110561	1.40614	3.44269
			NR_110830	0.127552	0.312289
	#3	SRR445723	NM_001008	0.102207	0.285981
			NM_139214	0.851845	2.38351
			NR_033381	2.51234	7.02966
			NR_033667	0.111262	0.311317
			NR_110561	2.62261	7.33821
			NR_110830	0.177159	0.4957
2cell#1	#1	SRR445724	NM_139214	0.299007	0.713137
			NR_033381	1.5035	3.58587
			NR_110561	0.744287	1.77514
	#2	SRR445725	NM_139214	0.963696	2.29112
			NR_033381	0.7455	1.77238
			NR_110561	1.24312	2.95542
			NR_110830	0.246672	0.586445
2cell#2	#1	SRR445726	NM_139214	0.806621	1.8831
			NR_002193	0.113369	0.264667
			NR_033381	1.62931	3.80371
			NR_110561	0.751471	1.75435
			NR_110830	0.223672	0.522174
	#2	SRR445727	NM_004202	0.118948	0.287002
			NM_139214	0.997955	2.4079
			NR_033381	2.82078	6.80609
			NR_110561	0.744226	1.7957
			NR_110830	0.383161	0.924506
2cell#3	#1	SRR445728	NM_139214	0.677356	1.39891
			NR_001554	0.229247	0.473453
			NR_001554	0.229247	0.473453
			NR_033381	2.22697	4.59926
			NR_110561	0.77648	1.60363
			NR_110830	0.246523	0.509133
	#2	SRR445729	NM_139214	0.496568	1.02403
			NR_033381	2.66153	5.48863
			NR_110561	0.910778	1.87822
			NR_110830	0.383581	0.791025
4cell#1	#1	SRR490961	NM_139214	1.94392	3.87303
			NR_033381	3.44618	6.8661
			NR_110561	3.94744	7.86481
			NR_110830	0.168449	0.335616
	#2	SRR490962	NR_002193	0.257561	0.51043
			NR_110561	2.10357	4.16883
			NR_110830	0.145187	0.287729
	#3	SRR490963	NM_001039567	0.2544	0.488135
			NM_004202	0.135517	0.260026
			NM_139214	12.8565	24.6687
			NR_002193	0.11063	0.212274
			NR_110561	0.103123	0.197868
	#4	SRR490964	NM_139214	7.35431	14.8006
			NR_110561	0.498357	1.00295
			NR_110830	0.263704	0.530706
4cell#2	#1	SRR490965	NM_139214	4.48839	7.98062
			NR_001545	0.101187	0.179916
			NR_026711	0.179715	0.319545
			NR_110561	0.784034	1.39406
			NR_110830	0.402667	0.715965
	#2	SRR490966	NM_004202	0.242894	0.466355
			NM_139214	5.17299	9.93212
			NR_033381	2.47381	4.7497
			NR_110561	5.15063	9.8892
			NR_110830	0.35209	0.676012
	#3	SRR490967	NM_004202	0.163735	0.290007
			NM_139214	4.2268	7.48652
			NR_001554	0.286107	0.506752
			NR_001554	0.286107	0.506752
			NR_033381	2.77932	4.92274
			NR_110561	1.41208	2.50107
			NR_110830	0.351621	0.622791
	#4	SRR490968	NM_004202	0.12144	0.230762
			NM_139214	14.1857	26.9559
			NR_033381	1.81887	3.45625
			NR_110561	0.65714	1.24871
			NR_110830	0.130396	0.247781
4cell#3	#1	SRR490969	NM_001008	0.246877	0.477695
			NM_139214	4.54386	8.79215
			NR_001554	0.464254	0.898308
			NR_001554	0.464254	0.898308
			NR_026711	0.127324	0.246366
			NR_033381	6.69852	12.9613
			NR_110561	2.85291	5.52025
			NR_110830	0.392261	0.759005
	#2	SRR490970	NM_004202	0.208739	0.422291
			NM_139214	4.36475	8.83014
			NR_033381	4.75212	9.61381
			NR_110561	4.04515	8.18357
			NR_110830	0.26896	0.544122
	#3	SRR490971	NM_001282471	0.114484	0.224527
			NM_139214	5.47607	10.7398
			NR_001554	0.370668	0.72696
			NR_001554	0.370668	0.72696
			NR_033381	1.50032	2.94246
			NR_110561	1.94302	3.81068
			NR_110830	0.474526	0.930649
	#4	SRR490972	NM_004202	0.2038	0.384738
			NM_139214	3.07774	5.81022
			NR_001554	0.427339	0.80674
			NR_001554	0.427339	0.80674
			NR_033381	1.98408	3.74558
			NR_110561	1.79896	3.39612
8cell#1	#1	SRR490973	NR_001551	0.155793	0.301197
			NR_026711	0.131407	0.25405
			NR_028062	0.40113	0.775509
			NR_110413	0.155528	0.300685
			NR_110413	0.155528	0.300685
			NR_110561	3.70946	7.17153
			NR_110830	0.441641	0.853828
	#2	SRR490974	NM_001008	0.185033	0.345465
			NR_026711	1.18093	2.20485
			NR_028062	0.275973	0.515253
			NR_033381	2.16229	4.0371
			NR_110413	0.141183	0.263595
			NR_110413	0.141183	0.263595
			NR_110561	4.64689	8.67594
			NR_110830	0.80181	1.49701
	#3	SRR490975	NM_139214	0.496687	0.876706
			NR_028062	0.237022	0.41837
			NR_033381	0.192115	0.339103
			NR_110413	0.109131	0.192628
			NR_110413	0.109131	0.192628
			NR_110561	0.845925	1.49315
			NR_110830	0.103296	0.182329
	#4	SRR490976	NR_026710	0.105647	0.19149
			NR_026711	0.733513	1.32953
			NR_028062	0.209507	0.379743
			NR_033381	1.52832	2.77016
			NR_033667	0.152914	0.277165
			NR_110561	1.18869	2.15457
			NR_110830	0.426091	0.772313
8cell#2	#1	SRR490977	NR_026711	0.176086	0.32009
			NR_046504	0.307024	0.558111
			NR_110413	0.111151	0.202052
			NR_110413	0.111151	0.202052
			NR_110561	1.78945	3.25287
	#2	SRR490978	NM_004202	0.168806	0.309251
			NR_026711	2.66959	4.89067
			NR_028062	0.17546	0.321441
			NR_110561	6.59396	12.0801
			NR_110830	0.611738	1.1207
	#3	SRR490979	NM_004202	0.223059	0.392531
			NR_001545	0.106402	0.187242
			NR_026711	0.120259	0.211627
			NR_028062	0.128807	0.22667
			NR_033381	0.41761	0.734894
			NR_110561	5.82768	10.2553
			NR_110830	0.449082	0.790278
	#4	SRR490980	NM_139214	1.67241	3.10363
			NR_028062	0.399042	0.740537
			NR_046504	0.24606	0.456635
			NR_110561	0.239021	0.443572
			NR_110830	0.316193	0.586787
	#5	SRR490981	NM_004202	0.162405	0.260307
			NR_001545	0.103292	0.165559
			NR_033381	8.99998	14.4254
			NR_110830	0.392361	0.628886
	#6	SRR490982	NM_001278619	0.307272	0.512947
			NM_139214	1.63288	2.72586
			NR_001545	0.107281	0.179089
			NR_033381	1.95792	3.26846
			NR_033667	0.17062	0.284826
			NR_110561	0.213924	0.357116
			NR_110830	0.679184	1.1338
	#7	SRR490983	NM_004202	0.578875	0.925623
			NM_139214	5.60386	8.96059
			NR_026710	0.202275	0.323438
			NR_026711	0.10403	0.166345
			NR_033381	0.108376	0.173294
			NR_110830	0.932352	1.49083
	#8	SRR490984	NM_001008	0.462572	0.732823
			NM_001282471	0.241799	0.383066
			NM_004202	0.248907	0.394326
			NM_139214	0.240957	0.381732
			NR_026710	0.173949	0.275577
			NR_026711	0.223656	0.354324
			NR_033381	6.89681	10.9262
			NR_046504	0.389969	0.617802
			NR_110561	2.02034	3.20069
			NR_110830	0.902016	1.429
8cell#3	#1	SRR490985	NM_001008	324.01	490.012
			NM_001039567	0.180825	0.273469
			NM_001243721	0.50404	0.762279
			NR_001542	1.38085	2.08831
			NR_001545	4.93175	7.45847
			NR_001547	0.188024	0.284356
			NR_002193	0.15727	0.237846
			NR_026711	0.138485	0.209435
			NR_033381	3.53462	5.34554
			NR_110561	0.830718	1.25633
			NR_110830	0.853286	1.29046
	#2	SRR490986	NM_001008	192.735	303.565
			NR_001545	1.57675	2.48344
			NR_001547	0.201632	0.317579
			NR_028062	0.322103	0.507326
			NR_033381	7.38748	11.6356
			NR_110561	1.41486	2.22847
			NR_110830	0.499113	0.786124
	#3	SRR490987	NM_001008	554.826	882.307
			NR_002193	1.15486	1.8365
			NR_033381	5.29699	8.4235
			NR_110561	6.77468	10.7734
			NR_110830	1.00253	1.59426
	#4	SRR490988	NM_001008	284.738	472.013
			NM_001039567	4.66748	7.73733
			NM_001164471	0.909453	1.50761
			NM_001164471	0.909453	1.50761
			NM_001164471	0.909453	1.50761
			NM_001243721	2.68129	4.4448
			NM_004654	0.494031	0.818961
			NM_022573	2.10868	3.49557
			NM_139214	2.68313	4.44785
			NR_001545	0.259238	0.429741
			NR_002193	0.166372	0.275796
			NR_028062	0.160051	0.265318
			NR_033381	1.92301	3.18779
			NR_110561	1.59217	2.63935
			NR_110830	0.426715	0.707371
	#5	SRR490989	NM_001008	416.735	701.355
			NM_139214	0.361348	0.60814
			NR_001545	0.949624	1.5982
			NR_002193	14.7028	24.7445
			NR_028062	0.323321	0.544141
			NR_033381	2.30615	3.8812
			NR_110561	3.02978	5.09905
			NR_110830	0.37575	0.632378
	#6	SRR490990	NM_001008	530.787	871.92
			NM_004654	0.102615	0.168565
			NR_001537	0.208448	0.342417
			NR_002193	22.4685	36.9089
			NR_026710	0.134373	0.220733
			NR_028062	0.361644	0.59407
			NR_033381	0.154276	0.253428
			NR_110561	0.940587	1.5451
			NR_110830	0.663611	1.09011
	#7	SRR490991	NM_001008	366.271	576.132
			NR_002193	4.26116	6.70266
			NR_026710	0.106896	0.168144
			NR_033381	6.48626	10.2027
			NR_104151	0.461925	0.726593
			NR_110561	0.290988	0.457714
			NR_110830	0.36954	0.581274
	#8	SRR490992	NM_001008	742.949	1177.51
			NR_001545	1.28169	2.03136
			NR_002193	0.665435	1.05466
			NR_026710	0.105492	0.167195
			NR_033381	2.27216	3.60118
			NR_110561	1.67704	2.65797
			NR_110830	0.437623	0.693595
Morula#1	#1	SRR490993	NM_001005375	0.26035	0.415808
			NM_001005375	0.26035	0.415808
			NM_001008	701.257	1119.98
			NM_001039567	0.144358	0.230555
			NM_001145276	0.215899	0.344814
			NM_001164471	18.4926	29.5347
			NM_001164471	18.4926	29.5347
			NM_001164471	18.4926	29.5347
			NM_001243721	44.7227	71.4271
			NM_001282471	0.896432	1.4317
			NM_003140	0.144521	0.230815
			NM_004081	0.290088	0.463302
			NM_004654	0.268126	0.428227
			NM_004681	0.182606	0.291643
			NM_022573	36.2468	57.8901
			NM_139214	7.59312	12.1271
			NR_001545	14.3792	22.9651
			NR_002193	20.779	33.1864
			NR_026710	0.143309	0.22888
			NR_026711	0.469863	0.750424
			NR_028062	0.603915	0.964519
			NR_033381	1.03657	1.65552
			NR_033667	0.15557	0.248463
			NR_110561	5.65658	9.03418
			NR_110830	0.557347	0.890145
	#2	SRR490994	NM_001008	501.351	798.876
			NM_001039567	0.204289	0.325523
			NM_001164471	0.323751	0.51588
			NM_001164471	0.323751	0.51588
			NM_001164471	0.323751	0.51588
			NM_001243721	0.325396	0.518502
			NM_004654	0.722743	1.15165
			NM_022573	0.156387	0.249194
			NR_001545	9.17078	14.6132
			NR_002193	3.19819	5.09615
			NR_028062	0.125681	0.200267
			NR_110561	0.165619	0.263906
			NR_110830	0.613458	0.977514
	#3	SRR490995	NM_001008	1118.06	1677.66
			NM_001039567	0.427476	0.641433
			NM_001164471	16.8234	25.2437
			NM_001164471	16.8234	25.2437
			NM_001164471	16.8234	25.2437
			NM_001243721	40.5133	60.7906
			NM_001282471	0.442423	0.663861
			NM_003140	19.6861	29.5392
			NM_004202	12.752	19.1345
			NM_004654	1.89043	2.83662
			NM_022573	32.3968	48.6118
			NR_001545	2.17245	3.25978
			NR_001546	16.122	24.1912
			NR_002193	3.71792	5.57877
			NR_026710	0.84874	1.27354
			NR_028062	0.368185	0.552466
			NR_033732	0.103489	0.155287
			NR_045128	3.1851	4.77929
			NR_045129	41.685	62.5488
			NR_104151	16.5043	24.7649
			NR_110413	0.322898	0.484512
			NR_110413	0.322898	0.484512
			NR_110830	3.11748	4.67782
	#4	SRR490996	NM_001008	880.946	1377.8
			NM_001039567	0.1343	0.210046
			NM_001143	8.02989	12.5587
			NM_001164471	37.459	58.5859
			NM_001164471	37.459	58.5859
			NM_001164471	37.459	58.5859
			NM_001243721	96.3696	150.722
			NM_003140	2.01678	3.15424
			NM_004654	2.81517	4.40293
			NM_022573	81.0137	126.705
			NR_001545	8.21297	12.8451
			NR_001547	0.279294	0.436816
			NR_001574	0.669993	1.04787
			NR_002193	13.7831	21.5567
			NR_026710	0.133324	0.208519
			NR_026711	0.282847	0.442373
			NR_028062	2.24736	3.51487
			NR_033381	0.80363	1.25688
			NR_045129	1.53253	2.39688
			NR_110561	2.21387	3.46249
			NR_110830	0.576129	0.901066
	#5	SRR490997	NM_001008	753.398	1119.15
			NM_001164471	1.30442	1.93767
			NM_001164471	1.30442	1.93767
			NM_001164471	1.30442	1.93767
			NM_001243721	5.24419	7.79008
			NM_004654	0.509598	0.756992
			NM_022573	7.81316	11.6062
			NR_001537	0.221824	0.329512
			NR_001545	11.9355	17.7298
			NR_001547	0.342346	0.508544
			NR_002193	1.50334	2.23316
			NR_028062	2.14705	3.18938
			NR_033667	0.177405	0.26353
			NR_045128	0.220153	0.327031
			NR_110561	0.266917	0.396498
			NR_110830	0.353096	0.524513
	#6	SRR490998	NM_001008	664.359	1088.29
			NM_001039567	0.721992	1.18269
			NM_001164471	2.76513	4.52956
			NM_001164471	2.76513	4.52956
			NM_001164471	2.76513	4.52956
			NM_001243721	5.75004	9.41913
			NM_004654	0.335252	0.549176
			NM_022573	5.9415	9.73276
			NR_001545	18.4377	30.2027
			NR_001547	1.12611	1.84467
			NR_001574	5.70293	9.34196
			NR_002193	12.0879	19.8012
			NR_028062	0.843942	1.38246
			NR_110561	1.46332	2.39706
			NR_110830	0.464586	0.761038
	#7	SRR490999	NM_001008	740.552	1233.93
			NM_001243721	0.424635	0.707536
			NM_004654	2.66444	4.43954
			NM_022573	0.204081	0.340044
			NM_139214	0.274952	0.458132
			NR_001545	9.79994	16.3289
			NR_026711	0.102085	0.170096
			NR_045129	3.04214	5.06889
			NR_110561	1.0086	1.68056
			NR_110830	0.228728	0.381113
	#8	SRR491000	NM_001008	261.907	442.951
			NM_001164471	5.96521	10.0887
			NM_001164471	5.96521	10.0887
			NM_001164471	5.96521	10.0887
			NM_001243721	13.4899	22.8149
			NM_003140	26.6475	45.0676
			NM_004202	9.45263	15.9868
			NM_004681	0.255075	0.431397
			NM_022573	12.9666	21.9298
			NM_139214	20.7971	35.1731
			NR_001545	0.546548	0.924351
			NR_001547	0.838702	1.41846
			NR_001574	142.177	240.458
			NR_002193	79.2717	134.068
			NR_026710	0.500455	0.846396
			NR_026711	0.386078	0.652955
			NR_028062	0.297735	0.503545
			NR_104151	13.8406	23.408
			NR_110413	0.426485	0.721294
			NR_110413	0.426485	0.721294
			NR_110561	0.108985	0.184322
			NR_110830	2.94113	4.97419
Morula#2	#1	SRR491001	NM_001008	423.368	693.32
			NM_001282471	0.246856	0.404258
			NM_004654	0.221506	0.362745
			NR_001545	23.2126	38.0136
			NR_001547	0.248012	0.406152
			NR_026711	0.274	0.448711
			NR_028062	8.98039	14.7065
			NR_110561	1.86922	3.06109
			NR_110830	0.818559	1.3405
	#2	SRR491002	NM_001008	539.575	823.761
			NM_001039567	0.116537	0.177915
			NM_001164471	2.00075	3.05451
			NM_001164471	2.00075	3.05451
			NM_001164471	2.00075	3.05451
			NM_001243721	5.6615	8.64334
			NM_004654	3.06125	4.67357
			NM_022573	3.47923	5.31169
			NM_139214	0.480766	0.733978
			NR_001545	12.3779	18.8972
			NR_002193	0.405425	0.618957
			NR_028062	3.34099	5.10065
			NR_110830	0.399941	0.610585
	#3	SRR491003	NM_001008	433.842	707.903
			NM_001039567	0.738086	1.20434
			NM_001164471	0.487374	0.795253
			NM_001164471	0.487374	0.795253
			NM_001164471	0.487374	0.795253
			NM_001243721	1.61651	2.63767
			NM_022573	0.988781	1.6134
			NR_001545	5.47017	8.92573
			NR_026710	0.183181	0.298898
			NR_028062	1.49847	2.44506
			NR_046504	0.307998	0.502564
			NR_110830	0.712414	1.16245
	#4	SRR491004	NM_001008	726.74	1201.34
			NM_001164471	0.562024	0.929058
			NM_001164471	0.562024	0.929058
			NM_001164471	0.562024	0.929058
			NM_001243721	0.897163	1.48306
			NM_004654	0.276764	0.457507
			NM_022573	1.05399	1.74231
			NR_001545	8.82063	14.581
			NR_002193	4.24563	7.01828
			NR_026710	1.11832	1.84865
			NR_026711	1.27013	2.0996
			NR_046504	0.208926	0.345366
			NR_110561	1.82654	3.01938
			NR_110830	0.966508	1.59769
	#5	SRR491005	NM_001008	429.163	717.147
			NM_001039567	0.290656	0.485696
			NM_001164471	0.729319	1.21872
			NM_001164471	0.729319	1.21872
			NM_001164471	0.729319	1.21872
			NM_001243721	1.15741	1.93407
			NM_001282471	0.150409	0.251339
			NM_022573	1.78002	2.97447
			NR_001545	23.437	39.164
			NR_028062	2.73588	4.57174
			NR_110561	1.4531	2.42818
			NR_110830	0.498748	0.833425
	#6	SRR491006	NM_001008	443.484	697.544
			NM_001164471	1.5672	2.46501
			NM_001164471	1.5672	2.46501
			NM_001164471	1.5672	2.46501
			NM_001243721	3.75892	5.91231
			NM_004654	1.59824	2.51383
			NM_004660	0.213456	0.335739
			NM_022573	4.64542	7.30666
			NR_001545	9.82295	15.4503
			NR_002193	1.05557	1.66028
			NR_026710	0.16734	0.263205
			NR_026711	0.103276	0.16244
			NR_028062	3.20237	5.03692
			NR_046504	0.225091	0.35404
			NR_104151	0.578496	0.9099
			NR_110561	2.36873	3.72572
			NR_110830	0.578496	0.9099
	#7	SRR491007	NM_001008	317.724	481.258
			NM_001164471	0.313965	0.475564
			NM_001164471	0.313965	0.475564
			NM_001164471	0.313965	0.475564
			NM_001243721	0.631121	0.955962
			NM_004654	1.59454	2.41526
			NM_022573	1.21328	1.83775
			NR_001545	25.8081	39.0917
			NR_028062	0.243765	0.369231
			NR_046504	0.330686	0.500892
			NR_110561	0.481839	0.729844
			NR_110830	1.27482	1.93097
	#8	SRR491008	NM_001008	826.648	1291.17
			NM_001039567	0.132083	0.206304
			NM_001164471	0.453528	0.708381
			NM_001164471	0.453528	0.708381
			NM_001164471	0.453528	0.708381
			NM_001243721	1.26231	1.97164
			NM_004654	1.91588	2.99248
			NM_022573	9.40337	14.6874
			NR_001545	9.73309	15.2024
			NR_002193	16.6571	26.0174
			NR_028062	0.130014	0.203074
			NR_033667	0.142341	0.222328
			NR_110561	1.28497	2.00704
			NR_110830	0.963245	1.50453
Blastocyst#1	#1	SRR491009	NM_001008	913.969	1513.64
			NM_001039567	0.315923	0.523206
			NM_001164471	0.250333	0.414581
			NM_001164471	0.250333	0.414581
			NM_001164471	0.250333	0.414581
			NM_001243721	0.587078	0.972272
			NM_004654	0.111769	0.185102
			NM_022573	0.241844	0.400523
			NM_139214	0.10861	0.179871
			NR_028062	1.11433	1.84547
			NR_045128	0.583452	0.966265
	#2	SRR491010	NM_001008	1389.36	2257.7
			NM_001039567	0.212353	0.345072
			NM_001164471	1.17786	1.91401
			NM_001164471	1.17786	1.91401
			NM_001164471	1.17786	1.91401
			NM_001243721	2.53681	4.12229
			NM_004654	1.69036	2.74682
			NM_022573	5.36447	8.71722
			NR_001545	0.215837	0.350733
			NR_002193	0.646418	1.05042
			NR_028062	4.10218	6.666
			NR_046502	2.13475	3.46895
	#3	SRR491011	NM_001008	1019.86	1512.32
			NM_004654	7.7459	11.4862
			NM_032973	0.130499	0.193513
			NR_001545	14.9708	22.1997
			NR_026711	0.737883	1.09418
			NR_028062	0.277979	0.412207
			NR_110413	0.823142	1.22061
			NR_110413	0.823142	1.22061
			NR_110830	0.912158	1.35261
	#4	SRR491012	NM_001008	1352.36	2231.35
			NM_001039567	0.137806	0.227375
			NR_001545	0.79371	1.30959
			NR_028062	5.95155	9.81986
			NR_045128	13.6904	22.5887
			NR_045129	0.285915	0.471749
			NR_110830	0.472933	0.780323
	#5	SRR491013	NM_001008	921.073	1500.14
			NM_001039567	0.126449	0.205945
			NM_001164471	2.83889	4.62365
			NM_001164471	2.83889	4.62365
			NM_001164471	2.83889	4.62365
			NM_001243721	7.35148	11.9732
			NM_001282471	0.13087	0.213146
			NM_004654	2.50519	4.08017
			NM_004660	0.125096	0.203742
			NM_004681	0.159952	0.260512
			NM_022573	5.80791	9.45926
			NR_028062	9.35071	15.2294
			NR_033667	0.13627	0.221941
			NR_045128	2.85064	4.6428
			NR_045129	0.131176	0.213644
			NR_046502	16.1014	26.2242
			NR_110830	0.379712	0.618432
	#6	SRR491014	NM_001008	1562.96	2775.77
			NM_001039567	0.222962	0.395976
			NM_001243721	0.35514	0.63072
			NM_004654	23.112	41.0465
			NM_022573	1.19477	2.12189
			NR_001545	0.33993	0.603708
			NR_028062	0.960187	1.70527
			NR_045128	7.88043	13.9955
			NR_110830	0.191295	0.339736
	#7	SRR491015	NM_001008	1177.6	2075.12
			NM_001039567	0.304073	0.535827
			NM_004654	0.13447	0.236959
			NR_001545	2.21494	3.9031
			NR_026711	0.116437	0.205181
			NR_028062	5.48115	9.6587
			NR_045128	2.43991	4.29953
			NR_045129	4.88932	8.6158
			NR_110830	0.130443	0.229862
	#8	SRR491016	NM_001008	1217.31	1916.99
			NM_001164471	0.914618	1.44032
			NM_001164471	0.914618	1.44032
			NM_001164471	0.914618	1.44032
			NM_001243721	2.17721	3.42861
			NM_004681	0.34581	0.544573
			NM_022573	3.48791	5.49268
			NR_001545	8.58285	13.516
			NR_028062	0.201822	0.317825
			NR_045129	8.88603	13.9935
			NR_110561	0.295507	0.465356
			NR_110830	0.703649	1.10809
	#9	SRR491017	NM_001008	980.637	1831.23
			NM_001039567	0.364417	0.680506
			NM_001164471	0.312822	0.584158
			NM_001164471	0.312822	0.584158
			NM_001164471	0.312822	0.584158
			NM_001243721	1.23346	2.30335
			NM_022573	0.697418	1.30235
			NM_032973	0.161032	0.300708
			NR_001545	4.87687	9.10699
			NR_028062	0.986455	1.84209
			NR_045129	0.756079	1.41189
			NR_046502	0.152642	0.285042
			NR_110830	0.898894	1.67858
	#10	SRR491018	NM_001008	1217.05	2067.58
			NM_001039567	0.172861	0.293664
			NM_001282471	0.178905	0.303932
			NM_004681	0.109331	0.185736
			NR_028062	2.61612	4.44439
			NR_045129	0.179323	0.304642
			NR_110830	0.148309	0.251955
	#11	SRR491019	NM_001008	1423.56	2334.46
			NM_001039567	0.674161	1.10554
			NM_001164471	2.25549	3.69872
			NM_001164471	2.25549	3.69872
			NM_001164471	2.25549	3.69872
			NM_001243721	6.26396	10.2721
			NM_004654	1.17266	1.92302
			NM_004681	0.142131	0.233077
			NM_022573	5.84893	9.59151
			NR_001545	4.53008	7.42875
			NR_028062	0.995408	1.63234
			NR_033381	9.32317	15.2888
			NR_110830	0.674813	1.10661
	#12	SRR491020	NM_001008	1340.8	2202.45
			NM_001039567	0.249979	0.410627
			NM_001164471	0.660266	1.08458
			NM_001164471	0.660266	1.08458
			NM_001164471	0.660266	1.08458
			NM_001243721	1.59269	2.61623
			NM_004654	2.34363	3.84975
			NM_022573	2.105	3.45776
			NR_001545	0.12704	0.208682
			NR_001574	0.415696	0.68284
			NR_028062	0.153791	0.252624
			NR_110830	0.42895	0.704612
Blastocyst#2	#1	SRR491021	NM_001008	927.415	1424.33
			NM_001039567	0.223797	0.343708
			NM_001164471	0.118222	0.181566
			NM_001164471	0.118222	0.181566
			NM_001164471	0.118222	0.181566
			NM_004654	1.38558	2.12798
			NM_004681	0.141547	0.217388
			NM_022573	0.513961	0.789343
			NR_001545	2.46424	3.78459
			NR_028062	0.495659	0.761234
			NR_033667	0.241179	0.370404
			NR_045128	0.299295	0.459658
			NR_045129	1.16082	1.78278
			NR_110413	0.169047	0.259623
			NR_110413	0.169047	0.259623
			NR_110830	0.384023	0.589783
	#2	SRR491022	NM_001005785	0.15944	0.27049
			NM_001005785	0.15944	0.27049
			NM_001008	744.646	1263.3
			NM_001164471	0.35862	0.608402
			NM_001164471	0.35862	0.608402
			NM_001164471	0.35862	0.608402
			NM_001243721	1.21649	2.06379
			NM_004654	10.6428	18.0556
			NM_004681	0.214687	0.364218
			NM_022573	1.1693	1.98373
			NR_001545	19.1478	32.4845
			NR_028062	1.42002	2.40908
			NR_033667	0.182901	0.310293
			NR_045128	4.02067	6.8211
			NR_045129	9.33136	15.8307
			NR_110413	0.282037	0.478478
			NR_110413	0.282037	0.478478
			NR_110830	0.218421	0.370552
	#3	SRR491023	NM_001008	692.505	1099.87
			NM_001039567	0.229502	0.364509
			NM_001164471	7.81974	12.4197
			NM_001164471	7.81974	12.4197
			NM_001164471	7.81974	12.4197
			NM_001243721	15.3534	24.3851
			NM_004654	0.324778	0.51583
			NM_022573	26.5289	42.1347
			NR_001545	0.505413	0.802725
			NR_028062	0.169432	0.269101
			NR_110830	0.492266	0.781844
	#4	SRR491024	NM_001008	989.378	1784.73
			NM_004654	6.91977	12.4825
			NM_004681	0.274907	0.495903
			NR_001545	0.368151	0.664105
			NR_026710	0.107873	0.194591
			NR_028062	4.29627	7.75002
			NR_110830	0.745834	1.34541
	#5	SRR491025	NM_001008	2011.11	3772.16
			NM_001039567	0.737919	1.38409
			NR_028062	4.35819	8.17449
			NR_033381	10.0087	18.7728
	#6	SRR491026	NM_001008	921.512	1696.86
			NM_001039567	0.337102	0.620737
			NM_001243721	0.178982	0.329575
			NM_004202	0.119715	0.220442
			NM_004681	0.14214	0.261735
			NM_022573	0.258058	0.475185
			NR_028062	14.2961	26.3247
			NR_033381	0.941342	1.73338
			NR_033667	3.75395	6.91248
			NR_110830	0.24102	0.443812
	#7	SRR491027	NM_001008	1255.87	2415.1
			NM_001039567	0.511943	0.984493
			NM_001164471	0.360583	0.69342
			NM_001164471	0.360583	0.69342
			NM_001164471	0.360583	0.69342
			NM_001243721	0.271812	0.522708
			NM_004654	4.21098	8.09795
			NM_022573	0.261267	0.502431
			NR_001545	25.2944	48.6424
			NR_028062	0.125982	0.24227
			NR_033381	8.7136	16.7567
			NR_033667	1.65512	3.18288
			NR_045128	6.09661	11.7241
	#8	SRR491028	NM_001008	819.145	1381.27
			NM_001039567	0.235472	0.397061
			NM_001164471	1.30609	2.20238
			NM_001164471	1.30609	2.20238
			NM_001164471	1.30609	2.20238
			NM_001243721	4.31325	7.27316
			NM_004681	0.148931	0.251133
			NM_022573	2.70386	4.55936
			NR_001545	0.718004	1.21073
			NR_028062	0.695354	1.17253
			NR_033667	156.824	264.443
			NR_110413	0.213439	0.359908
			NR_110413	0.213439	0.359908
			NR_110830	0.404056	0.681334
	#9	SRR491029	NM_001008	1834.7	3119.15
			NM_001039567	0.356976	0.606888
			NM_022573	0.182181	0.309722
			NR_001545	3.34612	5.68868
			NR_028062	0.278181	0.47293
			NR_033667	2.17998	3.70614
			NR_110830	0.255229	0.43391
	#10	SRR491030	NM_001008	1554.81	2842.34
			NM_001164471	1.69897	3.10587
			NM_001164471	1.69897	3.10587
			NM_001164471	1.69897	3.10587
			NM_001243721	3.18235	5.81764
			NM_022573	3.58115	6.54668
			NR_001545	5.74541	10.5032
			NR_028062	11.1283	20.3437
			NR_033381	2.60488	4.76198
			NR_033667	1.26035	2.30405
Blastocyst#3	#1	SRR491031	NM_004202	0.318014	0.409401
			NR_001551	0.135514	0.174456
			NR_028062	0.128548	0.165488
			NR_110830	0.192076	0.247272
	#2	SRR491032	NR_001551	0.104211	0.14516
	#3	SRR491033	NR_110830	0.280439	0.448974
	#4	SRR491034	NM_004202	0.385122	0.524472
	#5	SRR491035	NR_033381	1.78726	2.4652
	#6	SRR491036	NM_004202	0.127385	0.167858
			NR_028062	0.102983	0.135703
	#7	SRR491037	NR_028062	0.233645	0.368118
			NR_110830	0.122189	0.192515
	#8	SRR491038	NR_028062	0.207068	0.314123
			NR_033667	0.100756	0.152847
hESp0	#2	SRR445731	NM_001005785	0.448193	0.738561
			NM_001005785	0.448193	0.738561
			NM_001008	1252.49	2063.93
			NM_001039567	0.327146	0.539093
			NM_003140	0.109172	0.1799
			NM_004202	46.704	76.9619
			NM_004654	3.58792	5.91241
			NR_001545	17.6602	29.1015
			NR_026710	0.189449	0.312186
			NR_028062	3.39467	5.59396
			NR_033381	2.95813	4.8746
			NR_033667	0.470074	0.774619
			NR_045128	6.14596	10.1277
			NR_045129	5.09064	8.38869
			NR_046504	2.36628	3.8993
			NR_110561	0.147345	0.242805
			NR_110830	0.421023	0.693789
	#4	SRR491039	NM_001008	1174.32	1986.06
			NM_001039567	0.30731	0.519739
			NM_004202	12.3595	20.9031
			NM_004654	2.22879	3.76945
			NM_032973	0.120708	0.204148
			NR_001545	11.505	19.4578
			NR_028062	11.6084	19.6327
			NR_045128	13.034	22.0437
			NR_045129	13.2301	22.3755
			NR_110830	0.659158	1.1148
	#5	SRR491040	NM_001005785	0.100213	0.180874
			NM_001005785	0.100213	0.180874
			NM_001008	734.662	1325.99
			NM_001039567	0.170678	0.308056
			NM_001206850	0.179046	0.323159
			NM_001282471	0.176646	0.318828
			NM_004202	47.9144	86.4805
			NM_004654	10.9445	19.7537
			NM_004681	0.2159	0.389678
			NR_001545	33.9728	61.3174
			NR_028062	6.46822	11.6745
			NR_033381	1.15748	2.08914
			NR_033667	0.183935	0.331983
			NR_045128	7.6955	13.8896
			NR_045129	0.885293	1.59786
			NR_110413	0.103139	0.186155
			NR_110413	0.103139	0.186155
			NR_110830	0.439311	0.79291
	#6	SRR491041	NM_001008	409.449	765.729
			NM_001039567	0.186558	0.34889
			NM_001282471	0.193081	0.361089
			NM_004202	38.6581	72.2963
			NM_004654	4.6036	8.60939
			NM_032973	0.439669	0.822244
			NR_001545	19.3095	36.1116
			NR_028062	5.94525	11.1185
			NR_033381	1.71171	3.20114
			NR_045128	5.66706	10.5982
			NR_045129	7.35422	13.7535
			NR_110830	0.880338	1.64636
	#7	SRR491042	NM_001008	1089.06	1690.36
			NM_001039567	0.224418	0.348327
			NM_001145276	0.713225	1.10702
			NM_004202	37.0593	57.5209
			NM_004654	0.238187	0.369698
			NR_001545	7.5273	11.6834
			NR_045128	10.8903	16.9031
			NR_045129	2.32808	3.61348
			NR_110413	0.10171	0.157867
			NR_110413	0.10171	0.157867
	#8	SRR491043	NM_001008	744.199	1198.67
			NM_001039567	0.143654	0.231381
			NM_004202	16.7587	26.9929
			NM_004654	3.90063	6.2827
			NR_001545	11.1942	18.0303
			NR_026710	0.106958	0.172275
			NR_028062	0.44189	0.711745
			NR_033381	6.64758	10.7072
			NR_033667	0.309623	0.498705
			NR_045128	4.30888	6.94025
			NR_045129	5.66292	9.12118
			NR_110830	0.67788	1.09185
	#10	SRR491045	NM_001008	963.171	1599.66
			NM_001039567	0.656205	1.08984
			NM_001164471	0.173322	0.287858
			NM_001164471	0.173322	0.287858
			NM_001164471	0.173322	0.287858
			NM_001243721	0.348406	0.578643
			NM_004202	43.4614	72.1819
			NM_004654	1.62509	2.69899
			NM_004660	0.47607	0.79067
			NR_001545	35.757	59.3862
			NR_028062	6.2709	10.4149
			NR_028319	0.103482	0.171866
			NR_033381	4.01387	6.66635
			NR_045128	7.73102	12.8399
			NR_045129	17.6991	29.3952
			NR_110413	0.132179	0.219526
			NR_110413	0.132179	0.219526
			NR_110830	0.563004	0.935053
Twin	ICM1	SRR2428910	NM_001282471	0.100954	0.187452
	ICM2	SRR2428911	-	-	-
	TE	SRR2428912	NM_001282471	0.104292	0.163116
			NR_026711	0.192933	0.301754
			NR_028062	0.334769	0.523589
			NR_033381	2.75362	4.30674

## Sheet: Wilcoxon results
Testing by Y-linked expression level (tpm) of genes out of pseudo autosomal region
All single-cell data from dataset 2 (GSE36552)8
Twin data (SRP063754)10
Wilcoxon rank sum test with continuity correction
Reference	Comparing	P-value	W
Oocytes	8cell-emb#1	0.005548	105
Oocytes	8cell-emb#2	0.002887	179
Oocytes	8cell-emb#3	0.8062	496
Oocytes	Morula#1	0.4934	1205
Oocytes	Morula#2	0.9678	767
Oocytes	Blastocyst#1	0.6752	917
Oocytes	Blastocyst#2	0.5714	750
Oocytes	Blastocyst#3	3.584e-06	10
Oocytes	Twin	0.02541	12
hESp0	8cell-emb#1	0.001523	859
hESp0	8cell-emb#2	0.0003537	1514
hESp0	8cell-emb#3	0.3658	3070
hESp0	Morula#1	0.4928	7399
hESp0	Morula#2	0.5266	4736
hESp0	Blastocyst#1	0.2938	5836
hESp0	Blastocyst#2	0.4436	5005
hESp0	Blastocyst#3	2.6e-05	205
hESp0	Twin	0.03926	109

## Sheet: Y-linked Genes Median value
Y-linked Genes Median value (tpm)
All single-cell data from dataset 2 (GSE36552)8
Twin data (SRP063754)10
	Minimum	1st Quartile	Median	Mean	3rd Quartile	Maximum
Oocytes	0.4644	0.8096	1.178	4.327	3.854	17.83
8cell-emb#1	0.1823	0.2772	0.4184	1.356	1.493	8.676
8cell-emb#2	0.1656	0.3093	0.5129	1.961	1.429	14.43
8cell-emb#3	0.1672	0.5813	1.545	82.24	5.346	1178
Morula#1	0.1553	0.5185	2.837	74.77	21.93	1678
Morula#2	0.1624	0.7084	1.742	68.05	4.855	1291
Blastocyst#1	0.1799	0.4146	1.44	188.2	6.079	2776
Blastocyst#2	0.182	0.463	1.365	195.8	8.155	3772
Blastocyst#3	0.1357	0.1661	0.2199	0.4223	0.3991	2.465
hESp0	0.1579	0.3611	3.201	119.8	18.03	2064
Twin	0.1631	0.1875	0.3018	1.097	0.5236	4.307
