# Supplementary material for: Early X chromosome inactivation during human preimplantation development revealed by single-cell RNA-sequencing
Source: Sci Rep. 2017 Sep 7;7:10794. doi: 10.1038/s41598-017-11044-z (PMC5589911; doi:10.1038/s41598-017-11044-z)
Supplement: Supplementary file 3 — Supplementary Table S2 [file 41598_2017_11044_MOESM3_ESM.xls]

## Sheet: XIST expression
XIST expression
Raw data of embryonic and stemcell samples from dataset 2 (GSE36552) 8
Raw data of fibroblasts (TN2) (EGAD00001001084)9
Twin data (SRP063754)10
nhSE_H9 and hES_H9 data (E-MATB-2857)11
Stage	Cell	Run ID	reads per kilobase per million (rpkm)	transcripts per million (tpm)
Oocytes	#1	SRR445718	0.00924895	0.0190608
	#2	SRR445719	0	0
	#3	SRR445720	0.0123094	0.026768
Zygotes	#1	SRR445721	0	0
	#2	SRR445722	0	0
	#3	SRR445723	0.00475518	0.0133052
2cell#1	#1	SRR445724	0	0
	#2	SRR445725	0.00331049	0.00787047
2cell#2	#1	SRR445726	0	0
	#2	SRR445727	0	0
2cell#3	#1	SRR445728	0	0
	#2	SRR445729	0.00316794	0.00653296
4cell#1	#1	SRR490961	0.00723424	0.0144134
	#2	SRR490962	0	0
	#3	SRR490963	0.0058586	0.0112413
	#4	SRR490964	0	0
4cell#2	#1	SRR490965	0.0510928	0.090846
	#2	SRR490966	0	0
	#3	SRR490967	0.00943796	0.0167165
	#4	SRR490968	0	0
4cell#3	#1	SRR490969	0	0
	#2	SRR490970	0	0
	#3	SRR490971	0	0
	#4	SRR490972	0.00352422	0.0066531
8cell#1	#1	SRR490973	0	0
	#2	SRR490974	3.71893	6.94341
	#3	SRR490975	0.99814	1.76182
	#4	SRR490976	0.261413	0.473826
8cell#2	#1	SRR490977	1.81297	3.29564
	#2	SRR490978	0.306504	0.561511
	#3	SRR490979	0.993244	1.74787
	#4	SRR490980	0.0135793	0.0252002
	#5	SRR490981	0.00702099	0.0112534
	#6	SRR490982	0.00729207	0.0121731
	#7	SRR490983	0	0
	#8	SRR490984	0.645634	1.02283
8cell#3	#1	SRR490985	0.00832847	0.0125955
	#2	SRR490986	0.00893123	0.014067
	#3	SRR490987	0.00489257	0.00778038
	#4	SRR490988	0.00352418	0.00584207
	#5	SRR490989	0.00403424	0.00678953
	#6	SRR490990	0.00712487	0.011704
	#7	SRR490991	0	0
	#8	SRR490992	0.0078309	0.0124113
Morula#1	#1	SRR490993	2.96539	4.73605
	#2	SRR490994	0.0282274	0.044979
	#3	SRR490995	0.216576	0.324975
	#4	SRR490996	0.0185569	0.0290229
	#5	SRR490997	0.439758	0.653247
	#6	SRR490998	4.87997	7.99386
	#7	SRR490999	0	0
	#8	SRR491000	0.03715	0.06283
Morula#2	#1	SRR491001	1.97191	3.22926
	#2	SRR491002	1.38481	2.11417
	#3	SRR491003	0.059491	0.097072
	#4	SRR491004	0.00576496	0.00952982
	#5	SRR491005	3.17942	5.31293
	#6	SRR491006	0.0186331	0.0293075
	#7	SRR491007	0	0
	#8	SRR491008	0	0
Blastocyst#1	#1	SRR491009	0	0
	#2	SRR491010	0.00978057	0.0158933
	#3	SRR491011	3.88063	5.75447
	#4	SRR491012	0.00634707	0.0104724
	#5	SRR491013	0	0
	#6	SRR491014	0	0
	#7	SRR491015	0.00700251	0.0123396
	#8	SRR491016	0.00839415	0.0132189
	#9	SRR491017	0	0
	#10	SRR491018	0	0
	#11	SRR491019	0	0
	#12	SRR491020	0	0
Blastocyst#2	#1	SRR491021	0.0103077	0.0158305
	#2	SRR491022	0.0234508	0.0397844
	#3	SRR491023	0	0
	#4	SRR491024	0.0133461	0.024075
	#5	SRR491025	0	0
	#6	SRR491026	0	0
	#7	SRR491027	0	0
	#8	SRR491028	0	0
	#9	SRR491029	0	0
	#10	SRR491030	0.00448881	0.00820598
Blastocyst#3	#1	SRR491031	35.4428	45.6278
	#2	SRR491032	0.0687209	0.095724
	#3	SRR491033	28.654	45.8743
	#4	SRR491034	0.0776968	0.10581
	#5	SRR491035	0.154763	0.213467
	#6	SRR491036	2.46164	3.24375
	#7	SRR491037	0	0
	#8	SRR491038	0.951661	1.44367
hESp0	#2	SRR445731	0.00502258	0.00827653
	#4	SRR491039	0.00707706	0.0119691
	#5	SRR491040	0.0157222	0.028377
	#6	SRR491041	0.00859251	0.0160692
	#7	SRR491042	0	0
	#8	SRR491043	0.0132329	0.021314
	#10	SRR491045	0.0100745	0.016732
Twin	ICM1	SRR2428910	28.4677	52.8591
	ICM2	SRR2428911	19.1247	31.1936
	TE	SRR2428912	80.5343	125.958
TN2		TN2A-C27	0.00958732	0.017929
		TN2A-C28	6.39061	12.4765
		TN2A-C31	13.288	25.8658
		TN2A-C33	4.68898	8.73173
		TN2A-C34	0	0
		TN2A-C37	0.504651	0.944055
		TN2A-C38	0.447862	0.872643
		TN2A-C39	1.42027	2.74888
		TN2A-C40	0.00650298	0.0122558
		TN2A-C41	5.11566	9.64962
		TN2A-C46	3.36536	6.69414
		TN2A-C61	0.132765	0.257637
		TN2A-C86	1.66654	3.09774
		TN2A-C90	1.07143	2.05654
		TN2A-C91	0.997177	1.87169
nhES_H9		ERR590398	5.05863	36.7546
		ERR590399	7.93431	46.7635
		ERR590400	13.6012	64.1591
hES_H9		ERR590401	0.0049861	0.00652524
		ERR590408	0.00959868	0.0116708
		ERR590410	0.0077186	0.00868281

## Sheet: Wilcoxon results
Testing by XIST expression level (tpm)
Wilcoxon rank sum test with continuity correction
Reference	Comparing	P-value	W
pre-EGA	8cell-emb#1	0.02955	17
pre-EGA	8cell-emb#2	0.003045	31
pre-EGA	8-cell female embryos	0.0007938	48
pre-EGA	8cell-emb#3	0.1753	66
pre-EGA	Morula#1	0.0005233	20
pre-EGA	Morula#2	0.01283	42
pre-EGA	Morula male embryos	0.0001989	62
pre-EGA	Blastocyst#1	0.9552	142
pre-EGA	Blastocyst#2	0.8822	116
pre-EGA	Blastocyst male embryos	0.8923	258
pre-EGA	Blastocyst#3	0.0003105	17
pre-EGA	Twin	0.003162	0
pre-EGA	hES_H9	0.003162	72
pre-EGA	Fibroblast	5.059e-06	26
8cell-emb#1	8cell-emb#2	0.6098	19.5
8-cell female embryos	8cell-emb#3	0.0488	74
Morula#1	Morula#2	0.6355	37
Blastocyst#1	Blastocyst#2	1	30
Blastocyst male embryos	Blastocyst#3	0.0009185	155.5
Blastocyst#3	Twin	0.04848	22
Raw data of embryonic and stemcell samples from dataset 2 (GSE36552) 8
Raw data of fibroblasts (TN2) (EGAD00001001084)9
Twin data (SRP063754)10
nhSE_H9 and hES_H9 data (E-MATB-2857)11
tpm, transcripts per million
