# Supplementary material for: Early X chromosome inactivation during human preimplantation development revealed by single-cell RNA-sequencing
Source: Sci Rep. 2017 Sep 7;7:10794. doi: 10.1038/s41598-017-11044-z (PMC5589911; doi:10.1038/s41598-017-11044-z)
Supplement: Supplementary file 4 — Supplementary Table S3 [file 41598_2017_11044_MOESM4_ESM.xls]

## Sheet: Ploidy
Ploidy analyses of single cells for embryo 8-cell#1 and morula#2
Single-cell dataste 2 (GS36552)8
8cell#1
chromosome 16
Total of expressed genes 509
				Chi-squared test
	over-expresed				cell#1	cell#2	cell#3	cell#4
cell#1	124			cell#1
cell#2	208			cell#2	2.87179e-08
cell#3	117			cell#3	0.658206	1.44187e-09
cell#4	89			cell#4	0.00879861	4.08609e-16	0.0351759
	under-expresed			Chi-squared test
cell#1	146				cell#1	cell#2	cell#3	cell#4
cell#2	80			cell#1
cell#3	194			cell#2	9.48815e-07
cell#4	210			cell#3	0.00178819	1.40195e-15
				cell#4	3.46439e-05	3.31372e-19	0.336589
Bonferroni's corrected P-value < 0.0083
Morula#2
X chromosome
Total of expressed genes 272
	under-expressed			Chi-squared test
cell#1	33				cell#1	cell#2	cell#3	cell#4	cell#5	cell#6	cell#7	cell#8
cell#2	25			cell#1
cell#3	148			cell#2	0.330829
cell#4	210			cell#3	3.28428e-25	2.84628e-29
cell#5	57			cell#4	4.91696e-52	4.18913e-57	3.51668e-08
cell#6	193			cell#5	0.00795767	0.00020338	1.68205e-15	7.6264e-39
cell#7	187			cell#6	1.60273e-43	2.3911e-48	9.59706e-05	0.117462	3.49013e-31
cell#8	50			cell#7	9.53221e-41	1.75682e-45	0.000809406	0.0336645	9.94456e-29	0.640393
				cell#8	0.0564187	0.00283902	5.44132e-18	2.09138e-42	0.517522	1.7605e-34	6.29827e-32
Bonferroni's corrected P-value < 0.001785
