# Supplementary material for: Early X chromosome inactivation during human preimplantation development revealed by single-cell RNA-sequencing
Source: Sci Rep. 2017 Sep 7;7:10794. doi: 10.1038/s41598-017-11044-z (PMC5589911; doi:10.1038/s41598-017-11044-z)
Supplement: Supplementary file 5 — Supplementary Table S4 [file 41598_2017_11044_MOESM5_ESM.xls]

## Sheet: X-A ratio
X:A ratio per cell. Median tpm value of all autosomal genes and all X-linked out of pseudoautosomal region
Raw data of embryonic and stemcell samples from Yan et al's (2013) dataset (GSE36552)
Raw data of fibroblasts (TN2) from Borel et al's (2015) dataset (EGAD00001001084)
Twin data from Noli et al's (2015) dataset (SRP063754)
nhSE_H9 and hES_H9 data (E-MATB-2857) REF
Stage	Cell	Run ID	Autosomes	X chromosome	X:A ratio
Oocytes	#1	SRR445718	4.13577	3.81456	0.922332
	#2	SRR445719	4.55027	4.53922	0.997571
	#3	SRR445720	4.26889	3.62635	0.849482
Zygotes	#1	SRR445721	5.46392	4.18183	0.765354
	#2	SRR445722	5.45794	5.50158	1.008
	#3	SRR445723	6.24002	4.62728	0.741549
2cell#1	#1	SRR445724	3.87883	3.59736	0.927435
	#2	SRR445725	4.15505	3.99876	0.962386
2cell#2	#1	SRR445726	4.14138	4.1417	1.00008
	#2	SRR445727	4.28985	4.70861	1.09762
2cell#3	#1	SRR445728	3.46865	3.83968	1.10697
	#2	SRR445729	3.44468	3.87003	1.12348
4cell#1	#1	SRR490961	12.6959	10.151	0.799546
	#2	SRR490962	15.2872	10.6821	0.698765
	#3	SRR490963	9.22709	6.54687	0.709527
	#4	SRR490964	14.1656	12.3457	0.87153
4cell#2	#1	SRR490965	6.39616	6.29857	0.984743
	#2	SRR490966	8.63793	5.46156	0.632276
	#3	SRR490967	5.41432	4.54451	0.839349
	#4	SRR490968	8.16669	7.03163	0.861013
4cell#3	#1	SRR490969	5.77672	6.27705	1.08661
	#2	SRR490970	7.83892	5.04145	0.643131
	#3	SRR490971	6.8236	7.05313	1.03364
	#4	SRR490972	6.97906	6.55491	0.939226
8cell#1	#1	SRR490973	6.39453	7.56516	1.18307
	#2	SRR490974	5.81308	6.56202	1.12884
	#3	SRR490975	5.90006	5.6037	0.949769
	#4	SRR490976	7.94248	5.4773	0.689621
8cell#2	#1	SRR490977	6.17259	3.97769	0.644411
	#2	SRR490978	6.23262	5.33294	0.855649
	#3	SRR490979	6.38627	5.74475	0.899547
	#4	SRR490980	6.39261	8.02772	1.25578
	#5	SRR490981	7.36134	5.44265	0.739356
	#6	SRR490982	7.25047	6.6922	0.923003
	#7	SRR490983	6.12806	5.25301	0.857206
	#8	SRR490984	6.8229	6.31301	0.925268
8cell#3	#1	SRR490985	6.33207	4.73639	0.748001
	#2	SRR490986	6.74981	4.11938	0.610295
	#3	SRR490987	8.56575	5.67542	0.662571
	#4	SRR490988	6.5332	4.25083	0.65065
	#5	SRR490989	6.98923	3.72736	0.533301
	#6	SRR490990	6.37141	2.39352	0.375666
	#7	SRR490991	7.37613	4.89144	0.663145
	#8	SRR490992	9.28817	5.55085	0.597626
Morula#1	#1	SRR490993	7.09082	6.72686	0.948672
	#2	SRR490994	6.37057	3.26673	0.512785
	#3	SRR490995	3.05514	1.98887	0.65099
	#4	SRR490996	5.39816	3.92285	0.726702
	#5	SRR490997	6.20672	3.65714	0.589223
	#6	SRR490998	7.32459	5.63476	0.769294
	#7	SRR490999	6.66921	4.90899	0.736067
	#8	SRR491000	3.47759	2.00075	0.575327
Morula#2	#1	SRR491001	6.80807	4.68486	0.688134
	#2	SRR491002	6.95799	5.64955	0.811952
	#3	SRR491003	5.86058	1.48042	0.252606
	#4	SRR491004	6.36022	1.06575	0.167564
	#5	SRR491005	9.00558	7.43507	0.825607
	#6	SRR491006	4.6506	1.06887	0.229835
	#7	SRR491007	5.15797	1.14149	0.221306
	#8	SRR491008	7.0163	4.50438	0.641988
Blastocyst#1	#1	SRR491009	10.1364	6.13841	0.605581
	#2	SRR491010	11.7444	6.655	0.566652
	#3	SRR491011	7.71436	5.58652	0.724172
	#4	SRR491012	8.35927	4.94333	0.591359
	#5	SRR491013	12.7507	8.90594	0.698466
	#6	SRR491014	9.526	4.69107	0.492449
	#7	SRR491015	15.3843	15.6016	1.01412
	#8	SRR491016	8.83167	4.51377	0.511089
	#9	SRR491017	13.9431	7.00939	0.502714
	#10	SRR491018	13.0914	9.2039	0.70305
	#11	SRR491019	10.1924	6.51872	0.639569
	#12	SRR491020	8.41143	4.80791	0.571592
Blastocyst#2	#1	SRR491021	6.3912	3.77068	0.589979
	#2	SRR491022	6.47914	4.38066	0.676118
	#3	SRR491023	5.48115	2.47081	0.450784
	#4	SRR491024	8.55662	5.30646	0.620159
	#5	SRR491025	13.0577	7.17315	0.549342
	#6	SRR491026	13.8362	4.49922	0.325177
	#7	SRR491027	12.4628	3.99583	0.32062
	#8	SRR491028	6.32584	2.40129	0.379601
	#9	SRR491029	4.67002	1.73774	0.372105
	#10	SRR491030	8.90672	9.03701	1.01463
Blastocyst#3	#1	SRR491031	4.73246	6.15387	1.30035
	#2	SRR491032	12.0246	8.82806	0.73417
	#3	SRR491033	14.5878	14.5929	1.00035
	#4	SRR491034	10.8764	8.63677	0.794084
	#5	SRR491035	12.4623	11.4324	0.917353
	#6	SRR491036	6.04168	5.62069	0.930319
	#7	SRR491037	13.9604	8.31436	0.595568
	#8	SRR491038	11.9195	7.38661	0.619705
hESp0	#2	SRR445731	7.91143	7.05474	0.891714
	#4	SRR491039	11.4675	10.4211	0.908751
	#5	SRR491040	12.5831	9.31772	0.740492
	#6	SRR491041	11.4365	11.5323	1.00838
	#7	SRR491042	10.4763	8.97603	0.85679
	#8	SRR491043	10.3416	8.36644	0.809011
	#10	SRR491045	9.94991	8.97755	0.902274
Twin	ICM1	SRR2428910	5.6275	5.45627	0.969573
	ICM2	SRR2428911	6.37736	4.39361	0.688939
	TE	SRR2428912	2.43909	1.86954	0.766491
TN2		TN2A-C27	12.6922	11.0867	0.873508
		TN2A-C28	10.9877	10.6758	0.971611
		TN2A-C31	12.9485	11.6631	0.900728
		TN2A-C33	14.9947	14.793	0.986549
		TN2A-C34	12.7889	10.2837	0.804108
		TN2A-C37	11.4065	10.7153	0.939402
		TN2A-C38	11.0454	12.0199	1.08823
		TN2A-C39	12.0776	9.99927	0.827919
		TN2A-C40	12.2734	13.8629	1.12951
		TN2A-C41	14.5641	16.4382	1.12868
		TN2A-C46	11.0378	14.1112	1.27845
		TN2A-C61	11.9924	11.0849	0.924325
		TN2A-C86	12.4004	6.80741	0.548968
		TN2A-C90	15.8229	10.7273	0.677958
		TN2A-C91	12.456	10.6879	0.858051
nhES_H9		ERR590398	4.54739	4.7834	0.95066
		ERR590399	4.59463	4.80579	0.956062
		ERR590400	4.30564	4.94027	0.87154
hES_H9		ERR590401	7.27187	8.64959	0.840718
		ERR590408	6.50111	7.20946	0.901747
		ERR590410	8.3823	10.9046	0.768693

## Sheet: Wilcoxon results
Testing by X:A ratio (median tpm of each cell)
Wilcoxon rank sum test with continuity correction
Reference	Comparing	P-value	W
pre-EGA	8cell-emb#1	0.3224	32
pre-EGA	8cell-emb#2	0.5935	109
pre-EGA	8-cell female embryos	0.9341	141
pre-EGA	8cell-emb#3	3.575e-05	181
pre-EGA	Morula#1	0.002887	162
pre-EGA	Morula#2	0.0001949	175
pre-EGA	Morula male embryos	1.959e-05	337
pre-EGA	Blastocyst#1	3.138e-05	259
pre-EGA	Blastocyst#2	4.702e-05	219
pre-EGA	Blastocyst male embryos	3.008e-07	478
pre-EGA	Blastocyst#3	0.4037	116
pre-EGA	Twin	0.3515	49
pre-EGA	hESp0	0.5948	96
pre-EGA	hES_H9	0.4369	25
pre-EGA	hES_nH9	0.8561	39
pre-EGA	Fibroblast	0.6378	163
8cell-emb#1	8cell-emb#2	0.3677	22
8-cell female embryos	8cell-emb#3	0.0004763	90
Morula#1	Morula#2	0.2786	43
Blastocyst#1	Blastocyst#2	0.1072	85
Blastocyst male embryos	Blastocyst#3	0.003018	149
Blastocyst male embryos	Twin	0.04609	9
Blastocyst#3	Twin	0.9212	13
Blastocyst#3	hES_H9	0.9212	11
Blastocyst#3	hES_nH9	0.497	16
hESp0	Blastocyst#1	0.001786	7
hESp0	Blastocyst#2	0.004628	7
hESp0	Blastocyst#3	0.8665	26
Fibroblast	hESp0	0.4069	65
Raw data of embryonic and stemcell samples from dataset 2 (GSE36552)8
Raw data of fibroblasts (TN2) (EGAD00001001084)9
Twin data (SRP063754)10
nhSE_H9 and hES_H9 data (E-MATB-2857)11
